# Supplementary material for: One-year outcome of combination therapy with intravitreal aflibercept and photodynamic therapy for polypoidal choroidal vasculopathy
Source: BMC Pharmacol Toxicol. 2019 May 14;20:29. doi: 10.1186/s40360-019-0310-1 (PMC6515633; doi:10.1186/s40360-019-0310-1)
Supplement: Supplementary file 1 — The raw data of the study. “One-year outcome of combination therapy with intravitreal aflibercept and photodynamic therapy for polypoidal choroidal vasculopathy“ (XLSX 32 kb) [file 40360_2019_310_MOESM1_ESM.xlsx]

## Sheet: modified by wang
history	history	age	gender	eye	lens	date	number	solitary	location	IVI	0M VA	letters	0M logMAR	0M CFT	1M VA	1M logMAR	1M CFT	1M SRF	1M SRF	3M VA	letters	3M logMAR	3M CFT	3M SRF	3M SRF	3M polyp	6M VA	letters	6M logMAR	6M CFT	6M SRF	6M SRF	9M VA	letters	9M logMAR	9M CFT	9M SRF	9M SRF	12M VA	letters	12M logMAR	12M CFT	12M SRF	12M SRF	12M poylp	FU	Add PDT	Add IVI	AddIVImono
pre Rx	1	59	0	1	0	2015-10-19	0	0	3	0	0.1	35	1	300	0.16	0.8	283	no	0	0.3	59	0.52	205	no	0	0	0.2	50	0.7	219	no	0	0.2	50	0.7	212	no	0	0.2	50	0.7	216	no	0		12	0	0	0
naive	0	68	0	0	0	2015-12-15	2	2	1	0	0.6	73	0.2	270	0.9	0.05	243	no	0	1	85	0	221	ped	0	0	1	85	0	239	no	0	1	85	0	240	no	0	1	85	0	240	no	0		12	0	0	0
naive	0	62	0	0	0	2015-10-19	1	1	1	0	0.6	73	0.2	269	0.5	0.3	266	no	0	0.8	80	0.1	274	no	0	0	0.4	65	0.4	264	no	0	0.4	65	0.4	264	no	0	0.4	65	0.4	241	no	0		12	0	0	0
pre Rx	1	75	0	1	0	2016-02-17	1	1	1	0	0.16	45	0.8	248	0.05	1.3	220	no	0	0.16	45	0.8	248	no	0	0	0.3	59	0.52	244	ped	0	0.3	59	0.52	141	ped	0	0.5	70	0.3	221	ped	0		12	0	0	0
pre E	1	56	0	1	0	2016-03-30	0	0	1	0	0.7	77	0.15	483	1	0	271	no	0	1	85	0	283	no	0	1	1	85	0	245	no	0	1	85	0	245	no	0	1	85	0	286	no	0		12	0	0	0
pre E	1	63	1	0	0	2016-05-19	1	1	1	0	CF	0	2	477	0.05	1.3	226	no	0	0.05	20	1.3	259	no	0	1	CF	0	2	314	ped	0	CF	0	2	316	ped	0	CF	0	2	310	ped	0	1	12	2	2	0
naive	0	68	1	0	1	2016-05-19	0	0	2	0	0.4	65	0.4	297	0.4	0.4	279	no	0	0.5	70	0.3	279	no	0	0	0.4	65	0.4	284	no	0	0.4	65	0.4	322	ped	0	0.4	65	0.4	281	ped	0		12	0	0	0
E3	1	57	0	0	0	2016-09-20	1	1	3	0	0.3	59	0.52	179	0.3	0.52	163	no	0	0.3	59	0.52	172	no	0	1	0.4	65	0.4	179	ped	0	0.5	70	0.3	310	ped	0	0.6	73	0.2	195	ped	0	0	12	1	1	0
pre E	1	51	0	0	0	2016-07-05	1	1	2	0	0.7	77	0.15	469	0.8	0.1	265	no	0	0.9	82	0.05	254	no	0	1	1	85	0	261	ped	0	0.9	82	0.05	335	recur	1	1	85	0	250	ped	0		12	2	2	0
naive	0	66	0	1	0	2016-06-30	0	0	2	0	0.3	59	0.52	562	0.7	0.15	269	less	1	1	85	0	249	no	0	0	1	85	0	238	ped	0	1	85	0	237	ped	0	1	85	0	237	ped	0		12	1	1	0
pre E	1	82	0	1	1	2016-06-28	0	0	2	0	0.3	59	0.52	318	0.2	0.7	225	no	0	0.2	50	0.7	225	no	0	0	0.4	65	0.4	322	ped	0	0.4	65	0.4	233	ped	0	0.5	70	0.3	243	ped	0	0	12	1	1	0
pre E	1	78	0	0	0	2016-07-19	0	0	1	0	0.16	45	0.8	247	0.1	1	237	ped	0	0.16	45	0.8	243	ped	0	1	0.2	50	0.7	243	ped	0	0.2	50	0.7	227	ped	0	0.3	59	0.52	238	ped	0		12	1	2	1
pre E	1	73	0	1	1	2016-08-08	1	1	1	0	0.5	70	0.3	357	0.9	0.05	234	no	0	0.9	82	0.05	245	no	0	0	0.9	82	0.05	213	ped	0	1	85	0	240	ped	0	1	85	0	240	ped	0		12	0	1	1
pre E	1	92	0	0	1	2016-08-02	0	0	1	0	0.1	35	1	342	0.16	0.8	242	no	0	0.16	45	0.8	243	no	0	0	0.025	59	1.6	245	ped	0	0.025	59	1.6	243	ped	0	0.05	20	1.3	319	cyst	0	1	12	1	1	0
gas E	1	58	0	1	0	2016-09-06	2	2	1	0	CF	0	2	283	0.025	1.6	192	ped	0	0.025	59	1.6	227	ped	0	1	CF	0	2	237	cyst	0	0.05	20	1.3	207	ped	0	0.16	45	0.8	237	ped	0		12	1	1	0
naive	0	76	0	0	1	2016-09-06	3	2	1	0	CF	0	2	405	CF	2	265	no	0	0.1	35	1	243	no	0	0	CF	0	2	406	recur	1	0.025	59	1.6	199	ped	0	0.16	45	0.8	136	no	0	0	12	1	1	0
pre E	1	62	0	0	0	2016-09-20	0	0	2	0	0.8	80	0.1	408	0.7	0.15	255	no	0	0.6	73	0.2	272	no	0	0	1	85	0	223	no	0	0.9	82	0.05	274	no	0	1	85	0	272	no	0		12	0	0	0
pre E	1	40	0	0	0	2016-10-03	1	1	2	0	0.3	59	0.52	331	0.3	0.52	261	no	0	0.3	59	0.52	271	no	0	1	0.3	59	0.52	313	no	0	0.3	59	0.52	312	no	0	0.4	65	0.4	254	ped	0	0	12	1	1	0
pre E	1	82	1	0	1	2016-10-03	0	0	1	0	0.3	59	0.52	336	0.3	0.52	309	no	0	0.3	59	0.52	316	no	0	0	0.2	50	0.7	271	no	0	0.2	50	0.7	271	no	0	0.2	50	0.7	271	no	0		12	0	0	0
pre E	1	55	0	0	0	2016-10-27	0	0	1	0	0.4	65	0.4	327	0.5	0.3	262	no	0	0.6	73	0.2	277	no	0	1	0.6	73	0.2	240	ped	0	0.6	73	0.2	240	ped	0	0.5	70	0.3	231	ped	0	0	12	1	1	0
naive	0	43	0	0	0	2016-10-03	0	0	1	0	0.8	80	0.1	314	1	0	297	no	0	1	85	0	294	no	0	0	1	85	0	301	no	0	1	85	0	304	no	0	1	85	0	291	no	0		12	0	0	0
pre E	1	61	1	1	0	2016-11-17	1	1	2	0	0.3	59	0.52	506	0.2	0.7	184	no	0	0.3	59	0.52	195	no	0	0	0.6	73	0.2	195	no	0	0.7	77	0.15	191	no	0	0.7	77	0.15	195	no	0		12	0	0	0
naive	0	43	1	0	0	2016-11-15	2	2	1	0	0.9	82	0.05	247	1	0	196	no	0	1	85	0	213	no	0	0	1	85	0	212	no	0	0.9	82	0.05	253	no	0	1	85	0	224	no	0		12	0	0	0
pre E	1	60	0	1	0	2016-12-19	0	0	1	0	0.6	73	0.2	300	0.6	0.2	259	no	0	0.6	73	0.2	251	no	0	1	0.7	77	0.15	225	no	0	0.8	80	0.1	253	no	0	0.7	77	0.15	243	no	0		12	0	0	0
L3	1	88	0	1	1	2016-11-24	3	1	1	0	CF	0	2	520	CF	2	289	no	0	CF	0	2	330	recur	1	1	CF	0	2	272	no	0	CF	0	2	191	no	0	CF	0	2	319	no	0		12	0	1	1
pre E	1	79	0	1	1	2017-01-12	0	0	1	0	0.2	50	0.7	303	0.3	0.52	307	no	0	0.5	70	0.3	312	ped	0	1	0.7	77	0.15	316	ped	0	0.6	73	0.2	301	ped	0	0.5	70	0.3	296	ped	0		12	0	0	0
pre E	1	67	1	0	0	2016-12-19	0	0	2	0	CF	0	2	275	0.16	0.8	197	no	0	0.3	59	0.52	188	no	0	1	0.3	59	0.52	169	no	0	0.3	59	0.52	208	no	0	0.3	59	0.52	168	no	0		12	0	0	0
E2	1	68	1	1	1	2017-01-03	1	1	3	0	0.05	20	1.3	292	0.05	1.3	263	ped	0	0.1	35	1	208	ped	0	0	0.025	10	1.6	185	ped	0	CF	0	2	195	ped	0	CF	0	2	231	ped	0		12	0	0	0
naive	0	70	0	0	0	20171/17	0	0	1	0	0.3	59	0.52	261	0.3	0.52	273	less	1	0.4	65	0.4	234	ped	0	1	0.4	65	0.4	264	ped	0	0.3	59	0.52	242	ped	0	0.2	50	0.7	233	ped	0		12	0	1	1
A2	1	63	0	0	1	2016-11-03	0	0	1	0	0.4	65	0.4	245	0.7	0.15	258	less	1	0.4	65	0.4	252	less	1	1	0.4	65	0.4	279	ped	0	0.3	59	0.52	211	no	0	0.5	70	0.3	188	no	0		12	1	1	0
										mean		50.7667									61.5333							58.7667						60.7333						61
										SD		26.7042									20.34							27.7389						24.8125						25.4585
										baseline vs											0.00118499							0.00252236	8.36972e-11					0.00305405						0.00297041
[truncated: 15 more columns]
